# Supplementary material for: Time-lapse analysis of potential cellular responsiveness to Johrei, a Japanese healing technique
Source: BMC Complement Altern Med. 2005 Jan 24;5:2. doi: 10.1186/1472-6882-5-2 (PMC548282; doi:10.1186/1472-6882-5-2)
Supplement: Additional File 1 — Johrei Experimental Data. The supplementary file includes the raw data for all experiments, including number of events for cell death, division, and emigration by half-hourly intervals and cumulative totals. [file 1472-6882-5-2-S1.xls]

## Sheet: Sheet1
Exp	0	0.5	1	1.5	2	2.5	3	3.5	4	4.5	5	5.5	6	6.5	7	7.5	8	8.5	9	9.5	10	10.5	11	11.5	12	12.5	13	13.5	14	14.5	15	15.5	16	16.5	17	17.5	18	18.5	19	19.5	20	20.5	21	21.5	22
Treated	Total Cells
76446	40	41	41	42	42	43	43	43	43	45	45	45	46	45	45	46	47	48	48	48	52	53	53	55	55	57	58	58	59	60	60	62	62	63	63	64	65	66	66	66	68	68	68	68	69
32757	41	42	42	42	43	44	46	45	46	46	47	47	49	49	49	49	49	52	52	53	53	54	53	55	58	57	59	60	60	60	61	62	62	63	63	63	64	65	66	67	68	68	69	70	70
19545	48	49	50	52	53	53	53	53	54	54	54	54	55	56	56	57	58	59	61	63	66	67	68	70	70	70	69	69	69	70	71	70	71	72	72	73	78	79	81	82	83	85	85	86	86
28474	45	46	47	47	48	48	48	50	51	52	54	54	55	54	54	54	55	56	56	56	57	57	57	57	59	60	62	64	64	67	68	70	72	73	74	75	76	76	78	78	79	79	80	80	81
95037	43	44	44	45	46	47	47	47	50	51	53	52	54	54	54	56	56	58	58	62	62	62	63	64	64	64	64	64	65	66	66	68	68	68	69	69	71	71	72	73	73	75	78	78	78
67831	45	45	48	48	49	49	50	52	52	52	54	55	56	57	58	60	62	64	64	65	66	67	67	68	69	72	72	73	76	76	77	77	77	79	81	82	82	83	84	84	85	85	86	87	87
38379	41	42	43	44	45	46	46	46	47	49	51	51	52	52	55	57	57	57	61	61	63	66	67	68	68	68	69	69	69	69	69	69	70	70	71	71	71	71	71	73	74	74	74	75	75
97140	48	50	52	54	56	57	57	58	61	64	67	66	66	67	68	69	72	72	73	73	73	73	73	75	76	76	78	78	79	80	81	82	83	85	86	86	87	87	88	89	89	90	91	91	91
	Divisions
76446		1	0	1	0	1	0	0	0	2	0	0	1	0	0	1	1	1	0	1	4	1	0	2	0	2	1	0	1	1	0	2	0	1	0	1	1	1	0	0	2	0	0	0	1
32757		1	0	0	1	1	2	0	1	0	1	0	2	0	0	0	1	3	0	1	0	2	0	2	3	0	2	1	0	0	1	2	0	1	0	0	1	1	1	1	1	0	1	1	0
19545		1	1	2	1	0	0	0	1	0	0	0	1	2	0	1	1	1	2	2	3	1	1	2	0	0	1	0	0	1	1	0	1	1	2	1	5	1	2	1	1	2	0	1	0
28474		1	1	0	1	0	0	2	1	1	3	0	1	0	0	0	1	1	0	0	1	1	0	0	2	1	2	2	0	3	1	2	2	1	1	1	1	0	2	0	1	0	1	0	1
95037		1	0	1	1	1	0	0	3	1	2	0	2	0	0	2	0	2	0	4	0	0	3	1	0	0	0	0	1	1	0	2	1	0	1	0	2	0	1	1	0	2	3	0	0
67831		0	3	0	1	0	1	2	0	0	2	1	1	1	1	2	2	2	1	1	1	1	0	1	1	3	0	1	3	0	1	0	0	3	2	1	0	2	1	0	1	0	1	1	0
38379		1	1	1	1	1	0	0	1	2	2	0	1	0	3	2	0	1	4	0	2	3	1	1	0	1	1	0	0	0	0	0	1	0	1	0	2	0	0	2	1	0	0	1	0
97140		2	2	2	2	1	0	1	3	3	3	0	0	1	1	1	3	0	1	0	0	0	0	3	1	0	2	0	1	1	1	1	1	2	1	0	1	0	1	1	0	1	1	0	0
	Deaths
76446		0	0	0	0	0	0	0	0	0	0	0	0	1	0	0	0	0	0	1	0	0	0	0	0	0	0	0	0	0	0	0	0	0	0	0	0	0	0	0	0	0	0	0	0
32757		0	0	0	0	0	0	0	0	0	0	0	0	0	0	0	1	0	0	0	0	0	1	0	0	1	0	0	0	0	0	1	0	0	0	0	0	0	0	0	0	0	0	0	0
19545		0	0	0	0	0	0	0	0	0	0	0	0	1	0	0	0	0	0	0	0	0	0	0	0	0	2	0	0	0	0	1	0	0	2	0	0	0	0	0	0	0	0	0	0
28474		0	0	0	0	0	0	0	0	0	1	0	0	1	0	0	0	0	0	0	0	1	0	0	0	0	0	0	0	0	0	0	0	0	0	0	0	0	0	0	0	0	0	0	0
95037		0	0	0	0	0	0	0	0	0	0	0	0	0	0	0	0	0	0	0	0	0	1	0	0	0	0	0	0	0	0	0	1	0	0	0	0	0	0	0	0	0	0	0	0
67831		0	0	0	0	0	0	0	0	0	0	0	0	0	0	0	0	0	0	0	0	0	0	0	0	0	0	0	0	0	0	0	0	0	0	0	0	1	0	0	0	0	0	0	0
38379		0	0	0	0	0	0	0	0	0	0	0	0	0	0	0	0	1	0	0	0	0	0	0	0	0	0	0	0	0	0	0	0	0	0	0	2	0	0	0	0	0	0	0	0
97140		0	0	0	0	0	0	0	0	0	0	0	0	0	0	0	0	0	0	0	0	0	0	0	0	0	0	0	0	0	0	0	0	0	0	0	0	0	0	0	0	0	0	0	0
	Emigrations
76446		0	0	0	0	0	0	0	0	0	0	0	0	0	0	0	0	0	0	0	0	0	0	0	0	0	0	0	0	0	0	0	0	0	0	0	0	0	0	0	0	0	0	0	0
32757		0	0	0	0	0	0	1	0	0	0	0	0	0	0	0	0	0	0	0	0	1	0	0	0	0	0	0	0	0	0	0	0	0	0	0	0	0	0	0	0	0	0	0	0
19545		0	0	0	0	0	0	0	0	0	0	0	0	0	0	0	0	0	0	0	0	0	0	0	0	0	0	0	0	0	0	0	0	0	0	0	0	0	0	0	0	0	0	0	0
28474		0	0	0	0	0	0	0	0	0	0	0	0	0	0	0	0	0	0	0	0	0	0	0	0	0	0	0	0	0	0	0	0	0	0	0	0	0	0	0	0	0	0	0	0
95037		0	0	0	0	0	0	0	0	0	0	1	0	0	0	0	0	0	0	0	0	0	1	0	0	0	0	0	0	0	0	0	0	0	0	0	0	0	0	0	0	0	0	0	0
67831		0	0	0	0	0	0	0	0	0	0	0	0	0	0	0	0	0	1	0	0	0	0	0	0	0	0	0	0	0	0	0	0	1	0	0	0	0	0	0	0	0	0	0	0
38379		0	0	0	0	0	0	0	0	0	0	0	0	0	0	0	0	0	0	0	0	0	0	0	0	1	0	0	0	0	0	0	0	0	0	0	0	0	0	0	0	0	0	0	0
97140		0	0	0	0	0	0	0	0	0	0	1	0	0	0	0	0	0	0	0	0	0	0	1	0	0	0	0	0	0	0	0	0	0	0	0	0	0	0	0	0	0	0	0	0
Control	Total Cells
27359	41	42	42	42	42	43	43	45	45	45	45	46	48	51	52	54	55	57	56	57	59	59	60	60	59	59	62	62	62	64	64	64	64	64	65	65	65	66	67	67	68	68	69	69	69
97461	43	43	43	43	45	44	45	46	48	49	50	51	52	54	56	57	58	58	59	62	64	64	66	66	66	66	67	67	67	67	68	70	71	71	71	71	70	70	70	71	71	72	73	73	73
19508	44	45	45	46	47	49	50	52	55	57	57	59	63	64	64	63	65	65	65	65	65	68	68	68	69	71	71	73	73	73	77	76	76	76	76	76	77	77	79	80	80	80	81	82	82
19420	41	41	41	42	42	45	46	47	48	51	53	53	54	57	57	57	59	60	62	63	65	65	65	66	67	67	68	68	69	71	71	71	71	72	74	74	76	76	76	76	78	79	79	80	80
13350	41	42	42	43	43	43	45	45	47	49	50	50	50	50	50	53	53	55	58	60	59	61	62	64	64	64	64	63	63	64	65	65	65	65	66	68	70	71	72	72	72	72	73	73	73
80759	41	41	41	42	43	43	46	46	46	48	52	54	55	56	57	58	60	60	60	62	64	64	64	65	66	66	66	67	68	69	71	71	72	72	72	73	74	74	74	76	79	79	79	81	81
58362	41	41	41	41	41	42	42	42	42	44	46	49	50	50	53	53	55	59	59	60	67	69	72	73	73	74	74	73	73	74	75	78	79	79	79	79	79	79	79	79	79	79	79	79	79
40391	44	45	46	48	51	52	52	52	55	57	57	58	58	59	60	59	61	61	60	61	61	60	61	61	62	63	64	65	66	67	68	69	71	70	71	73	73	73	74	74	74	76	77	79	79
	Divisions
27359		1	0	0	0	1	0	2	2	0	0	1	2	3	2	2	1	2	0	1	2	0	1	1	0	0	3	0	0	2	0	1	0	0	1	0	1	1	1	0	1	0	1	0	0
97461		0	0	0	2	0	1	2	2	1	1	1	1	2	2	2	1	0	1	3	2	0	2	0	0	1	1	0	0	0	1	2	1	0	0	0	0	0	0	1	1	1	1	0	0
19508		1	0	1	1	2	1	2	3	2	0	2	4	1	0	0	2	0	1	0	0	3	0	0	1	2	1	2	0	0	4	1	0	0	0	0	2	0	2	1	0	0	1	1	0
19420		0	0	1	0	3	1	1	1	3	2	0	1	3	0	0	2	1	2	1	2	0	0	1	1	0	1	0	1	2	0	0	0	1	2	0	2	0	0	0	2	1	0	1	0
13350		1	1	1	0	0	2	0	2	2	1	0	0	0	0	3	0	2	3	2	0	2	1	2	0	0	0	0	0	1	1	0	0	0	1	2	2	1	1	0	0	0	1	0	0
80759		0	0	1	1	0	3	0	0	2	4	2	1	1	1	1	2	0	0	2	2	0	0	1	1	0	1	1	1	1	2	0	1	0	0	1	1	0	0	2	3	0	0	2	0
58362		0	0	0	0	1	0	0	0	2	2	3	1	0	3	0	2	4	0	1	7	2	3	1	0	1	0	0	0	1	1	3	1	0	0	0	0	0	0	0	0	0	0	0	0
40391		1	1	2	3	1	1	0	4	2	0	1	0	1	1	0	2	0	0	1	0	0	1	0	1	1	1	2	1	1	1	1	2	0	1	2	0	0	1	0	0	2	1	2	0
	Deaths
27359		0	0	0	0	0	0	0	1	0	0	0	0	0	1	0	0	0	0	0	0	0	0	1	1	0	0	0	0	0	0	0	0	0	0	0	1	0	0	0	0	0	0	0	0
97461		0	0	0	0	1	0	0	0	0	0	0	0	0	0	1	0	0	0	0	0	0	0	0	0	1	0	0	0	0	0	0	0	0	0	0	1	0	0	0	1	0	0	0	0
19508		0	0	0	0	0	0	0	0	0	0	0	0	0	0	1	0	0	0	0	0	0	0	0	0	0	0	0	0	0	0	0	0	0	0	0	0	0	0	0	0	0	0	0	0
19420		0	0	0	0	0	0	0	0	0	0	0	0	0	0	0	0	0	0	0	0	0	0	0	0	0	0	0	0	0	0	0	0	0	0	0	0	0	0	0	0	0	0	0	0
13350		0	0	0	0	0	0	0	0	0	0	0	0	0	0	0	0	0	0	0	1	0	0	0	0	0	0	0	0	0	0	0	0	0	0	0	0	0	0	0	0	0	0	0	0
80759		0	0	0	0	0	0	0	0	0	0	0	0	0	0	0	0	0	0	0	0	0	0	0	0	0	0	0	0	0	0	0	0	0	0	0	0	0	0	0	0	0	0	0	0
58362		0	0	0	0	0	0	0	0	0	0	0	0	0	0	0	0	0	0	0	0	0	0	0	0	0	0	1	0	0	0	0	0	0	0	0	0	0	0	0	0	0	0	0	0
40391		0	0	0	0	0	0	0	0	0	0	0	0	0	0	1	0	0	0	0	0	1	0	0	0	0	0	0	0	0	0	0	0	0	0	0	0	0	0	0	0	0	0	0	0
	Emigrations
27359		0	0	0	0	0	0	0	1	0	0	0	0	0	0	0	0	0	1	0	0	0	0	0	0	0	0	0	0	0	0	1	0	0	0	0	0	0	0	0	0	0	0	0	0
97461		0	0	0	0	0	0	1	0	0	0	0	0	0	0	0	0	0	0	0	0	0	0	0	0	0	0	0	0	0	0	0	0	0	0	0	0	0	0	0	0	0	0	0	0
19508		0	0	0	0	0	0	0	0	0	0	0	0	0	0	0	0	0	1	0	0	0	0	0	0	0	1	0	0	0	0	2	0	0	0	0	1	0	0	0	0	0	0	0	0
19420		0	0	0	0	0	0	0	0	0	0	0	0	0	0	0	0	0	0	0	0	0	0	0	0	0	0	0	0	0	0	0	0	0	0	0	0	0	0	0	0	0	0	0	0
13350		0	1	0	0	0	0	0	0	0	0	0	0	0	0	0	0	0	0	0	0	0	0	0	0	0	0	1	0	0	0	0	0	0	0	0	0	0	0	0	0	0	0	0	0
80759		0	0	0	0	0	0	0	0	0	0	0	0	0	0	0	0	0	0	0	0	0	0	0	0	0	1	0	0	0	0	0	0	0	0	0	0	0	0	0	0	0	0	0	0
58362		0	0	0	0	0	0	0	0	0	0	0	0	0	0	0	0	0	0	0	0	0	0	0	0	0	0	0	0	0	0	0	0	0	0	0	0	0	0	0	0	0	0	0	0
40391		0	0	0	0	0	1	0	1	0	0	0	0	0	0	0	0	0	1	0	0	0	0	0	0	0	0	1	0	0	0	0	0	1	0	0	0	0	0	0	0	0	0	0	0
